# Supplementary material for: Evaluation of the Sensititre YeastOne and Etest in Comparison with CLSI M38-A2 for Antifungal Susceptibility Testing of Three Azoles, Amphotericin B, Caspofungin, and Anidulafungin, against Aspergillus fumigatus and Other Species, Using New Clinical Breakpoints and Epidemiological Cutoff Values
Source: Pharmaceutics. 2022 Oct 11;14(10):2161. doi: 10.3390/pharmaceutics14102161 (PMC9607534; doi:10.3390/pharmaceutics14102161)
Supplement: Supplementary file 1 [file pharmaceutics-14-02161-s001.zip]

Archive with 1 entries (1 files):
- pharmaceutics-1873683-supplementary.pdf
